# Supplementary material for: Description of novel capsule biosynthesis loci of Campylobacter jejuni clinical isolates from South and South-East Asia
Source: PLoS One. 2023 Jan 20;18(1):e0280583. doi: 10.1371/journal.pone.0280583 (PMC9858101; doi:10.1371/journal.pone.0280583)
Supplement: S1 Table — (XLSX) [file pone.0280583.s003.xlsx]

## Sheet: Locus Idenetity
Group 1: CJ001, CJ002 and CJ003.
Locus Tag	Start	Stop	ORF Length (bp)	Protein lenght (amino acids)	Putative function	Subsystem	Closest relationship	Identity		Locus Tag	Start	Stop	ORF Length (bp)	Protein lenght (amino acids)	Putative function	Subsystem	Closest relationship	Identity		Locus Tag	Start	Stop	ORF Length (bp)	Protein lenght (amino acids)	Putative function	Subsystem	Closest relationship	Identity
CJ001.01	3401	2148	1254	417	Na(+)/H(+) antiporter	no obviouse link to sugar synthesis	HS41.02c	411/417(99%)		CJ002.01	3401	2148	1254	417	Na(+)/H(+) antiporter	Genes with no obvouse link to sugar synthesis	HS41.02c	411/417(99%)		CJ003.01	3401	2148	1254	417	Na(+)/H(+) antiporter	Genes with no obvouse link to sugar synthesis	HS41.02c	411/417(99%)
CJ001.02	4370	3411	960	319	Pyruvate kinase	no obviouse link to sugar synthesis	HS41.03c	315/319(99%)		CJ002.02	4370	3411	960	319	Pyruvate kinase (EC 2.7.1.40)	Genes with no obvouse link to sugar synthesis	HS41.03c	315/319(99%)		CJ003.02	4370	3411	960	319	Pyruvate kinase (EC 2.7.1.40)	Genes with no obvouse link to sugar synthesis	HS41.03c	315/319(99%)
CJ001.03	5427	4381	1047	348	Sulfate adenylyltransferase	no obviouse link to sugar synthesis	HS41.04c	342/348(98%)		CJ002.03	5427	4381	1047	348	Sulfate adenylyltransferase (EC 2.7.7.4)	Genes with no obvouse link to sugar synthesis	HS41.04c	342/348(98%)		CJ003.03	5427	4381	1047	348	Sulfate adenylyltransferase (EC 2.7.7.4)	Genes with no obvouse link to sugar synthesis	HS41.04c	342/348(98%)
CJ001.04	5961	5428	534	177	Adenylylsulfate kinase	MeOPN biosynthesis	HS41.05c	175/177(99%)		CJ002.04	5961	5428	534	177	Adenylylsulfate kinase (EC 2.7.1.25)	MeOPN biosynthesis /transferase	HS41.05c	175/177(99%)		CJ003.04	5961	5428	534	177	Adenylylsulfate kinase (EC 2.7.1.25)	MeOPN biosynthesis /transferase	HS41.05c	175/177(99%)
CJ001.05	7822	5951	1872	623	heptosyltransferase HddD	Sugar transferase	HS42.06c	337/634(53%		CJ002.05	7615	5951	1665	554	Capsular polysaccharide biosynthesis heptosyltransferase HddD	Sugar transferase	HS42.06c	273/565(48%)		CJ003.05	7822	5951	1872	623	Capsular polysaccharide biosynthesis heptosyltransferase HddD	Sugar transferase	HS42.06c	337/634(53%)
CJ001.06	8509	7835	675	225	D-glycero-D-manno-heptose 1-phosphate guanosyltransferase	heptose biosynthesis	HS23.09c	209/224 (93%)		CJ002.06	8508	7834	675	224	D-glycero-D-manno-heptose 1-phosphate guanosyltransferase	heptose biosynthesis	HS23.09c	209/224(93%)		CJ003.06	8509	7835	675	224	D-glycero-D-manno-heptose 1-phosphate guanosyltransferase	heptose biosynthesis	HS23.09c	209/224(93%)
CJ001.07	9102	8497	606	201	Phosphoheptose isomerase 2	heptose biosynthesis	HS53.09c	196/201(98%)		CJ002.07	9101	8496	606	201	Phosphoheptose isomerase 2 (EC 5.3.1.-)	heptose biosynthesis	HS53.09c	196/201(98%)		CJ003.07	9102	8497	606	201	Phosphoheptose isomerase 2 (EC 5.3.1.-)	heptose biosynthesis	HS53.09c	196/201(98%)
CJ001.08	10109	9090	1020	339	D,D-heptose 7-phosphate kinase	heptose biosynthesis	HS4.10c	334/339(99%)		CJ002.08	10108	9089	1020	339	D,D-heptose 7-phosphate kinase	heptose biosynthesis	HS4.10c	334/339(99%)		CJ003.08	10109	9090	1020	339	D,D-heptose 7-phosphate kinase	heptose biosynthesis	HS4.10c	334/339(99%)
CJ001.09	11137	10106	1032	344	GDP-mannose 4,6-dehydratase	heptose biosynthesis	HS44.13c	329/343(96%)		CJ002.09	11136	10105	1032	343	GDP-mannose 4,6-dehydratase (EC 4.2.1.47)	heptose biosynthesis	HS44.13c	329/343(96%)		CJ003.09	11137	10106	1032	343	GDP-mannose 4,6-dehydratase (EC 4.2.1.47)	heptose biosynthesis	HS44.13c	329/343(96%)
CJ001.10	12300	11134	1167	388	CDP-4-dehydro-6-deoxy-D-glucose 3-dehydratase	Sugar biosyntesis	NSS	NSS		CJ002.10	12299	11133	1167	388	CDP-4-dehydro-6-deoxy-D-glucose 3-dehydratase (EC 4.2.1.-)	- none -	NSS	NSS		CJ003.10	12300	11134	1167	389	CDP-4-dehydro-6-deoxy-D-glucose 3-dehydratase (EC 4.2.1.-)	- none -	NSS	NSS
CJ001.11	13357	12302	1056	351	GDP-L-fucose synthetase	Sugar biosyntesis	HS15.13c	187/348(54%)		CJ002.11	13356	12301	1056	351	GDP-L-fucose synthetase (EC 1.1.1.271)	Sugar biosyntesis	HS15.13c	187/348(54%)		CJ003.11	13357	12302	1056	351	GDP-L-fucose synthetase (EC 1.1.1.271)	Sugar biosyntesis	HS15.13c	187/348(54%)
CJ001.12	13919	13362	558	185	dTDP-4-dehydrorhamnose 3,5-epimerase	Sugar biosyntesis	HS44.18c	132/180(73%)		CJ002.12	13918	13361	558	185	dTDP-4-dehydrorhamnose 3,5-epimerase (EC 5.1.3.13)	Sugar biosyntesis	HS44.18c	132/180(73%)		CJ003.12	13919	13362	558	185	dTDP-4-dehydrorhamnose 3,5-epimerase (EC 5.1.3.13)	Sugar biosyntesis	HS44.18c	132/180(73%)
CJ001.13	15684	13909	1776	591	heptosyltransferase HddD	Sugar transferase	HS42.13c	222/603(37%)		CJ002.13	15683	13908	1776	591	Capsular polysaccharide biosynthesis heptosyltransferase HddD	Sugar transferase	HS42.13c	222/603(37%)		CJ003.13	15684	13909	1776	591	Capsular polysaccharide biosynthesis heptosyltransferase HddD	Sugar transferase	HS42.13c	222/603(37%)
CJ001.14	17792	15672	2121	706	Glycosyltransferase	Sugar transferase	HS41.22c	228/725(31%)		CJ002.14	17791	15671	2121	706	Glycosyltransferase (EC 2.4.1.-)	Sugar transferase	HS41.22c	228/725(31%)		CJ003.14	17792	15672	2121	706	Glycosyltransferase (EC 2.4.1.-)	Sugar transferase	HS41.22c	228/725(31%)
CJ001.15	19222	17789	1434	477	Glycosyl transferase	Sugar transferase	HS41.23c	153/490(31%)		CJ002.15	19221	17788	1434	477	Glycosyl transferase, family 8	Sugar transferase	HS41.23c	153/490(31%)		CJ003.15	19222	17789	1434	477	Glycosyl transferase, family 8	Sugar transferase	HS41.23c	153/490(31%)
CJ001.16	20334	19222	1113	370	UDP-galactopyranose mutase	Sugar biosyntesis	HS41.24c	263/369(71%)		CJ002.16	20333	19221	1113	370	UDP-galactopyranose mutase (EC 5.4.99.9)	Sugar biosyntesis	HS41.24c	263/369(71%)		CJ003.16	20334	19222	1113	370	UDP-galactopyranose mutase (EC 5.4.99.9)	Sugar biosyntesis	HS41.24c	263/369(71%)
CJ001.17	21310	20336	975	324	UDP-glucose 4-epimerase	Sugar biosyntesis	HS15.18c	313/324(97%)		CJ002.17	21309	20335	975	324	UDP-glucose 4-epimerase (EC 5.1.3.2)	Sugar biosyntesis	HS6.18c	317/324(98%)		CJ003.17	21310	20336	975	324	UDP-glucose 4-epimerase (EC 5.1.3.2)	Sugar biosyntesis	HS6.18c	317/324(98%)
CJ001.18	22605	21307	1299	432	UDP-glucose dehydrogenase	Sugar biosyntesis	HS6.19c	416/432(96%)		CJ002.18	22604	21306	1299	432	UDP-glucose dehydrogenase (EC 1.1.1.22)	Sugar biosyntesis	HS6.19c	416/432(96%)		CJ003.18	22605	21307	1299	432	UDP-glucose dehydrogenase (EC 1.1.1.22)	Sugar biosyntesis	HS6.19c	416/432(96%)
CJ001.19	23567	22611	957	318	dTDP-glucose 4,6-dehydratase	Sugar biosyntesis	HS42.19c	313/318(98%)		CJ002.19	23566	22610	957	318	dTDP-glucose 4,6-dehydratase (EC 4.2.1.46)	Sugar biosyntesis	HS42.19c	313/318(98%)		CJ003.19	23567	22611	957	318	dTDP-glucose 4,6-dehydratase (EC 4.2.1.46)	Sugar biosyntesis	HS42.19c	313/318(98%)
CJ001.20	25002	23620	1383	460	Beta-1,3-galactosyltransferase / Beta-1,4-galactosyltransferase	Sugar transferase	HS15.21c	444/460(97%)		CJ002.20	25001	23619	1383	460	Beta-1,3-galactosyltransferase / Beta-1,4-galactosyltransferase	Sugar transferase	HS15.21c	444/460(97%)		CJ003.20	25002	23620	1383	460	Beta-1,3-galactosyltransferase / Beta-1,4-galactosyltransferase	Sugar transferase	HS15.21c	444/460(97%)
CJ001.21	26049	25006	1044	347	sugar transferase	Sugar transferase	HS41.29c	333/347(96%)		CJ002.21	26048	25005	1044	347	Putative sugar transferase	Sugar transferase	HS41.29c	333/347(96%)		CJ003.21	26049	25006	1044	347	Putative sugar transferase	Sugar transferase	HS41.29c	333/347(96%)
CJ001.22	27673	26042	1632	543	glycosyltransferase	Sugar transferase	HS15.23c	515/543(95%)		CJ002.22	27672	26041	1632	543	Predicted glycosyltransferase involved in capsule biosynthesis	Sugar transferase	HS15.23c	515/543(95%)		CJ003.22	27673	26042	1632	543	Predicted glycosyltransferase involved in capsule biosynthesis	Sugar transferase	HS15.23c	515/543(95%)
																											NSS= No significant similarity found
Group 2: CJ004 and CJ005.
Locus Tag	Start	Stop	ORF Length (bp)	Protein lenght (amino acids)	Putative function	Subsystem	Closest relationship	Identity		Locus Tag	Start	Stop	ORF Length (bp)	Protein lenght (amino acids)	Putative function	Subsystem	Closest relationship	Identity
CJ004.01c	3401	2148	1254	417	Na(+)/H(+) antiporter	Genes with no obvouse link to sugar synthesis	HS41.02	409/417(98%)		CJ005.01	3401	2148	1254	417	Na(+)/H(+) antiporter	Genes with no obvouse link to sugar synthesis	HS41.02c	409/417(98%)
CJ004.02c	4370	3411	960	319	Pyruvate kinase (EC 2.7.1.40)	Genes with no obvouse link to sugar synthesis	HS41.03	316/319(99%)		CJ005.02	4370	3411	960	319	Pyruvate kinase (EC 2.7.1.40)	Genes with no obvouse link to sugar synthesis	HS41.03c	316/319(99%)
CJ004.03c	5427	4381	1047	348	Sulfate adenylyltransferase (EC 2.7.7.4)	Genes with no obvouse link to sugar synthesis	HS41.04	343/348(99%)		CJ005.03	5427	4381	1047	348	Sulfate adenylyltransferase (EC 2.7.7.4)	Genes with no obvouse link to sugar synthesis	HS41.04c	343/348(99%)
CJ004.04c	5961	5428	534	177	cytidine diphosphoramidate kinase	MeOPN biosynthesis /transferase	HS41.05	172/177(97%)		CJ005.04	5961	5428	534	177	Adenylylsulfate kinase (EC 2.7.1.25)	MeOPN biosynthesis /transferase	HS41.05c	172/177(97%)
CJ004.05c	7765	5951	1815	604	Capsular polysaccharide biosynthesis heptosyltransferase HddD	Sugar transferase	HS42.06	579/604(96%)		CJ005.05	7765	5951	1815	604	Capsular polysaccharide biosynthesis heptosyltransferase HddD	Sugar transferase	HS42.06c	579/604(96%)
CJ004.06c	8866	7775	1092	363	CMP-N-acetylneuraminate-beta-galactosamide-alpha-2,3-sialyltransferase (EC 2.4.99.-)	Sugar transferase	HS37.21	166/426(39%)		CJ005.06	9349	7775	1575	524	CMP-N-acetylneuraminate-beta-galactosamide-alpha-2,3-sialyltransferase (EC 2.4.99.-)	Sugar transferase	HS37.21c	226/593(38%)
CJ004.07c	9350	8847	504	167	hypothetical protein	hypothetical gene	HS41.07	79/166(48%)		CJ005.07	10004	9342	663	220	D-glycero-D-manno-heptose 1-phosphate guanosyltransferase	heptose biosynthesis	HS23.09c	198/217(91%)
CJ004.08c	10005	9343	663	220	D-glycero-D-manno-heptose 1-phosphate guanosyltransferase	heptose biosynthesis	HS23.09	198/217(91%)		CJ005.08	10597	9992	606	201	Phosphoheptose isomerase 2 (EC 5.3.1.-)	heptose biosynthesis	HS53.09c	192/201(96%)
CJ004.09c	10598	9993	606	201	Phosphoheptose isomerase 2 (EC 5.3.1.-)	heptose biosynthesis	HS53.09	192/201(96%)		CJ005.09	11604	10585	1020	339	D,D-heptose 7-phosphate kinase	heptose biosynthesis	HS23.11c	329/339(97%)
CJ004.10c	11605	10586	1020	339	D,D-heptose 7-phosphate kinase	heptose biosynthesis	HS23.11	329/339(97%)		CJ005.10	12618	11680	939	312	UDP-glucose 4-epimerase (EC 5.1.3.2)	Sugar biosyntesis	8486.12c	307/312(98%)
CJ004.11c	12619	11681	939	312	UDP-glucose 4-epimerase (EC 5.1.3.2)	Sugar biosyntesis	8486.12	308/312(99%)		CJ005.11	13803	12640	1164	388	CDP-4-dehydro-6-deoxy-D-glucose 3-dehydratase (EC 4.2.1.-)	- none -	NSS	NSS
CJ004.12c	13804	12641	1164	387	CDP-4-dehydro-6-deoxy-D-glucose 3-dehydratase (EC 4.2.1.-)	- none -	NSS	NSS		CJ005.12	14853	13804	1050	349	GDP-L-fucose synthetase (EC 1.1.1.271)	Sugar biosyntesis	HS2.15c	258/343(75%)
CJ004.13c	14854	13805	1050	349	GDP-L-fucose synthetase (EC 1.1.1.271)	Sugar biosyntesis	HS2.15	258/343(75%)		CJ005.13	15413	14853	561	186	dTDP-4-dehydrorhamnose 3,5-epimerase (EC 5.1.3.13)	Sugar biosyntesis	HS2.17c	131/180(73%)
CJ004.14c	15414	14854	561	186	dTDP-4-dehydrorhamnose 3,5-epimerase (EC 5.1.3.13)	Sugar biosyntesis	HS2.17	131/180(73%)		CJ005.14	17197	15416	1782	593	Capsular polysaccharide biosynthesis heptosyltransferase HddD	Sugar transferase	HS42.13c	200/597(34%)
CJ004.15c	17198	15417	1782	593	Capsular polysaccharide biosynthesis heptosyltransferase HddD	Sugar transferase	HS42.13	200/597(34%)		CJ005.15	19580	18462	1119	372	UDP-galactopyranose mutase (EC 5.4.99.9)	Sugar biosyntesis	HS42.16c	355/366(97%)
CJ004.16c	18484	17201	1284	427	Glycosyltransferase (EC 2.4.1.-)	Sugar transferase	HS15.16	149/305(49%)		CJ005.16	20556	19582	975	324	UDP-glucose 4-epimerase (EC 5.1.3.2)	Sugar biosyntesis	HS15.18c	320/324(99%)
CJ004.17c	19599	18481	1119	372	UDP-galactopyranose mutase (EC 5.4.99.9)	Sugar biosyntesis	HS42.16	355/366(97%)		CJ005.17	21851	20553	1299	432	UDP-glucose dehydrogenase (EC 1.1.1.22)	Sugar biosyntesis	HS15.19c	429/432(99%)
CJ004.18c	20575	19601	975	324	UDP-glucose 4-epimerase (EC 5.1.3.2)	Sugar biosyntesis	HS15.18	320/324(99%)		CJ005.18	22813	21857	957	318	dTDP-glucose 4,6-dehydratase (EC 4.2.1.46)	Sugar biosyntesis	HS42.19c	308/318(97%)
CJ004.19c	21870	20572	1299	432	UDP-glucose dehydrogenase (EC 1.1.1.22)	Sugar biosyntesis	HS15.19	429/432(99%)		CJ005.19	24248	22866	1383	460	Beta-1,3-galactosyltransferase / Beta-1,4-galactosyltransferase	Sugar transferase	HS15.21c	452/460(98%)
CJ004.20c	22832	21876	957	318	dTDP-glucose 4,6-dehydratase (EC 4.2.1.46)	Sugar biosyntesis	HS42.19	308/318(97%)		CJ005.20	25295	24252	1044	347	Putative sugar transferase	Sugar transferase	HS15.22c	345/347(99%)
CJ004.21c	24267	22885	1383	460	Beta-1,3-galactosyltransferase / Beta-1,4-galactosyltransferase	Sugar transferase	HS15.21	452/460(98%)		CJ005.21	26919	25288	1632	543	Predicted glycosyltransferase involved in capsule biosynthesis	Sugar transferase	HS42.22c	519/543(96%)
CJ004.22c	25314	24271	1044	347	Putative sugar transferase	Sugar transferase	HS15.22	345/347(99%)
CJ004.23c	26938	25307	1632	543	Predicted glycosyltransferase involved in capsule biosynthesis	Sugar transferase	HS42.22	519/543(96%)
Group 3: CJ006.
Locus Tag	Start	Stop	ORF Length (bp)	Protein lenght (amino acids)	Putative function	Subsystem	Closest relationship	Identity
CJ006.01c	3401	2148	1254	417	Na/H antiporter	Genes with no obvouse link to sugar synthesis	HS42.02	417/417(100%)
CJ006.02c	4370	3411	960	319	Pyruvate kinase (EC 2.7.1.40)	Genes with no obvouse link to sugar synthesis	HS41.03	317/319(99%)
CJ006.03c	5427	4381	1047	348	Sulfate adenylyltransferase (EC 2.7.7.4)	Genes with no obvouse link to sugar synthesis	HS41.04	344/348(99%)
CJ006.04c	5961	5428	534	177	cytidine diphosphoramidate kinase	MeOPN biosynthesis /transferase	HS41.05	174/177(98%)
CJ006.05c	7765	5951	1815	604	Capsular polysaccharide biosynthesis heptosyltransferase HddD	Sugar transferase	HS42.06	582/604(96%)
CJ006.06c	8452	7778	675	224	D-glycero-D-manno-heptose 1-phosphate guanosyltransferase	heptose biosynthesis	HS23.09	209/224(93%)
CJ006.07c	9045	8440	606	201	Phosphoheptose isomerase 2 (EC 5.3.1.-)	heptose biosynthesis	HS53.09	197/201(98%)
CJ006.08c	10052	9033	1020	339	D,D-heptose 7-phosphate kinase	heptose biosynthesis	HS4.10	334/339(99%)
CJ006.09c	11080	10049	1032	343	GDP-mannose 4,6-dehydratase (EC 4.2.1.47)	heptose biosynthesis	HS41.12	329/343(96%)
CJ006.10c	12250	11207	1044	348	GDP-L-fucose synthetase (EC 1.1.1.271)	Sugar biosyntesis	HS44.15	335/347(97%)
CJ006.11c	13183	12254	930	309	FIG00469885: hypothetical protein	hypothetical gene	HS23.15	295/307(96%)
CJ006.12c	13731	13186	546	181	dTDP-4-dehydrorhamnose 3,5-epimerase (EC 5.1.3.13)	Sugar biosyntesis	HS23.16	177/181(98%)
CJ006.13c	16039	13778	2262	753	CDP-4-dehydro-6-deoxy-D-glucose 3-dehydratase (EC 4.2.1.-)	- none -	HS23.14	234/348(67%)
CJ006.14c	17832	16063	1770	596	Capsular polysaccharide biosynthesis heptosyltransferase HddD	Sugar transferase	HS42.13	194/568(34%)
CJ006.15c	19108	17822	1287	428	Glycosyltransferase (EC 2.4.1.-)	Sugar transferase	HS15.16	151/302(50%)
CJ006.16c	20223	19105	1119	372	UDP-galactopyranose mutase (EC 5.4.99.9)	Sugar biosyntesis	HS42.16	354/365(97%)
CJ006.17c	21199	20225	975	324	UDP-glucose 4-epimerase (EC 5.1.3.2)	Sugar biosyntesis	HS6.18	317/324(98%)
CJ006.18c	22494	21196	1299	432	UDP-glucose dehydrogenase (EC 1.1.1.22)	Sugar biosyntesis	HS6.19	431/432(99%)
CJ006.19c	23456	22500	957	318	dTDP-glucose 4,6-dehydratase (EC 4.2.1.46)	Sugar biosyntesis	HS42.19	314/318(99%)
CJ006.20c	24891	23509	1383	460	Beta-1,3-galactosyltransferase / Beta-1,4-galactosyltransferase	Sugar transferase	HS15.21	444/460(97%)
CJ006.21c	25938	24895	1044	349	Putative sugar transferase	Sugar transferase	HS41.29	336/349(96%)
CJ006.22c	27562	25931	1632	543	Predicted glycosyltransferase involved in capsule biosynthesis	Sugar transferase	HS42.22	513/543(94%)
Group 4: CJ007, CJ008, CJ009, CJ010, CJ011, CJ012, CJ013, CJ014 and CJ015.
Locus Tag	Start	Stop	ORF Length (bp)	Protein lenght (amino acids)	Putative function	Subsystem	Closest relationship	Identity		Locus Tag	Start	Stop	ORF Length (bp)	Protein lenght (amino acids)	Putative function	Subsystem	Closest relationship	Identity		Locus Tag	Start	Stop	ORF Length (bp)	Protein lenght (amino acids)	Putative function	Subsystem	Closest relationship	Identity		Locus Tag	Start	Stop	ORF Length (bp)	Protein lenght (amino acids)	Putative function	Subsystem	Closest relationship	Identity		Locus Tag	Start	Stop	ORF Length (bp)	Protein lenght (amino acids)	Putative function	Subsystem	Closest relationship	Identity
CJ007.1c	3400	2147	1254	417	Na(+)/H(+) antiporter	Genes with no obvouse link to sugar synthesis	HS41.02	410/417(98%)		CJ008.01	3400	2147	1254	418	Na(+)/H(+) antiporter	Genes with no obvouse link to sugar synthesis	HS41.02	410/417(98%)		CJ009.01c	3400	2147	1254	417	Na(+)/H(+) antiporter	Genes with no obvouse link to sugar synthesis	HS41.02	410/417(98%)		CJ010.01c	3400	2147	1254	418	Na(+)/H(+) antiporter	Genes with no obvouse link to sugar synthesis	HS41.02	410/417(98%)		CJ011.01	3400	2147	1254	417	Na(+)/H(+) antiporter	Genes with no obvouse link to sugar synthesis	HS41.02	410/417(98%)
CJ007.2c	4369	3410	960	319	Pyruvate kinase (EC 2.7.1.40)	Genes with no obvouse link to sugar synthesis	HS41.03	312/319(98%)		CJ008.02	4369	3410	960	319	Pyruvate kinase (EC 2.7.1.40)	Genes with no obvouse link to sugar synthesis	HS41.03	312/319(98%)		CJ009.02c	4369	3410	960	319	Pyruvate kinase (EC 2.7.1.40)	Genes with no obvouse link to sugar synthesis	HS41.03	312/319(98%)		CJ010.02c	4369	3410	960	319	Pyruvate kinase (EC 2.7.1.40)	Genes with no obvouse link to sugar synthesis	HS41.03	312/319(98%)		CJ011.02	4369	3410	960	319	Pyruvate kinase (EC 2.7.1.40)	Genes with no obvouse link to sugar synthesis	HS41.03	312/319(98%)
CJ007.3c	5426	4380	1047	348	Sulfate adenylyltransferase (EC 2.7.7.4)	Genes with no obvouse link to sugar synthesis	HS41.04	346/348(99%)		CJ008.03	5426	4380	1047	348	Sulfate adenylyltransferase (EC 2.7.7.4)	Genes with no obvouse link to sugar synthesis	HS41.04	346/348(99%)		CJ009.03c	5426	4380	1047	348	Sulfate adenylyltransferase (EC 2.7.7.4)	Genes with no obvouse link to sugar synthesis	HS41.04	346/348(99%)		CJ010.03c	5426	4380	1047	348	Sulfate adenylyltransferase (EC 2.7.7.4)	Genes with no obvouse link to sugar synthesis	HS41.04	346/348(99%)		CJ011.03	5426	4380	1047	348	Sulfate adenylyltransferase (EC 2.7.7.4)	Genes with no obvouse link to sugar synthesis	HS41.04	346/348(99%)
CJ007.4c	5960	5427	534	177	cytidine diphosphoramidate kinase	MeOPN biosynthesis /transferase	HS41.05	174/177(98%)		CJ008.04	5960	5427	534	177	Adenylylsulfate kinase (EC 2.7.1.25)	MeOPN biosynthesis /transferase	HS41.05	174/177(98%)		CJ009.04c	5960	5427	534	177	Adenylylsulfate kinase (EC 2.7.1.25)	MeOPN biosynthesis /transferase	HS41.05	174/177(98%)		CJ010.04c	5960	5427	534	177	Adenylylsulfate kinase (EC 2.7.1.25)	MeOPN biosynthesis /transferase	HS41.05	174/177(98%)		CJ011.04	5960	5427	534	177	Adenylylsulfate kinase (EC 2.7.1.25)	MeOPN biosynthesis /transferase	HS41.05	174/177(98%)
CJ007.5c	7680	5950	1731	576	Capsular polysaccharide biosynthesis heptosyltransferase HddD	Sugar transferase	HS42.06	561/575(98%)		CJ008.05	7764	5950	1815	604	Capsular polysaccharide biosynthesis heptosyltransferase HddD	Sugar transferase	HS42.06	587/604(97%)		CJ009.05c	7764	5950	1815	604	Capsular polysaccharide biosynthesis heptosyltransferase HddD	Sugar transferase	HS42.06	587/604(97%)		CJ010.05c	7764	5950	1815	604	Capsular polysaccharide biosynthesis heptosyltransferase HddD	Sugar transferase	HS42.06	587/604(97%)		CJ011.05	7764	5950	1815	604	Capsular polysaccharide biosynthesis heptosyltransferase HddD	Sugar transferase	HS42.06	587/604(97%)
CJ007.6c	7765	7652	114	37	Capsular polysaccharide biosynthesis heptosyltransferase HddD	Sugar transferase	HS42.06	29/32(91%)		CJ008.06	8506	7859	648	215	Nucleoside-diphosphate-sugar pyrophosphorylase involved in lipopolysaccharide biosynthesis/translation initiation factor 2B, gamma/epsilon subunits (eIF-2Bgamma/eIF-2Bepsilon)	- none -	HS53.04	49/220(22%)		CJ009.06c	8506	7859	648	215	Nucleoside-diphosphate-sugar pyrophosphorylase involved in lipopolysaccharide biosynthesis/translation initiation factor 2B, gamma/epsilon subunits (eIF-2Bgamma/eIF-2Bepsilon)	- none -	HS53.04	49/220(22%)		CJ010.06c	8506	7859	648	215	Nucleoside-diphosphate-sugar pyrophosphorylase involved in lipopolysaccharide biosynthesis/translation initiation factor 2B, gamma/epsilon subunits (eIF-2Bgamma/eIF-2Bepsilon)	- none -	HS53.04	49/220(22%)		CJ011.06	8506	7859	648	215	Nucleoside-diphosphate-sugar pyrophosphorylase involved in lipopolysaccharide biosynthesis/translation initiation factor 2B, gamma/epsilon subunits (eIF-2Bgamma/eIF-2Bepsilon)	- none -	HS53.04	49/220(22%)
CJ007.7c	8507	7860	648	215	Nucleoside-diphosphate-sugar pyrophosphorylase involved in lipopolysaccharide biosynthesis/translation initiation factor 2B, gamma/epsilon subunits (eIF-2Bgamma/eIF-2Bepsilon)	- none -	HS53.04	49/220(22%)		CJ008.07	8856	8503	354	117	capsular polysaccharide biosynthesis protein	Sugar transferase	NSS	NSS		CJ009.07c	8856	8503	354	117	capsular polysaccharide biosynthesis protein	Sugar transferase	NSS	NSS		CJ010.07c	8856	8503	354	117	capsular polysaccharide biosynthesis protein	Sugar transferase	NSS	NSS		CJ011.07	8856	8503	354	117	capsular polysaccharide biosynthesis protein	Sugar transferase	NSS	NSS
CJ007.8c	8857	8504	354	118	capsular polysaccharide biosynthesis protein	Sugar transferase	NSS	NSS		CJ008.08	9799	8840	960	319	capsular polysaccharide biosynthesis protein	Sugar transferase	NSS	NSS		CJ009.08c	9799	8840	960	319	capsular polysaccharide biosynthesis protein	Sugar transferase	NSS	NSS		CJ010.08c	9799	8840	960	319	capsular polysaccharide biosynthesis protein	Sugar transferase	NSS	NSS		CJ011.08	9799	8840	960	319	capsular polysaccharide biosynthesis protein	Sugar transferase	NSS	NSS
CJ007.9c	9770	8841	930	310	capsular polysaccharide biosynthesis protein	Sugar transferase	NSS	NSS		CJ008.09	10022	9855	168	55	capsular polysaccharide biosynthesis protein	Sugar transferase	NSS	NSS		CJ009.09c	10022	9855	168	55	capsular polysaccharide biosynthesis protein	Sugar transferase	NSS	NSS		CJ010.09c	10022	9855	168	55	capsular polysaccharide biosynthesis protein	Sugar transferase	NSS	NSS		CJ011.09	10022	9855	168	55	capsular polysaccharide biosynthesis protein	Sugar transferase	NSS	NSS
CJ007.10c	10023	9856	168	55	capsular polysaccharide biosynthesis protein	Sugar transferase	NSS	NSS		CJ008.10	10264	10019	246	81	capsular polysaccharide biosynthesis protein, putative	Sugar transferase	NSS	NSS		CJ009.10c	10264	10019	246	81	capsular polysaccharide biosynthesis protein, putative	Sugar transferase	NSS	NSS		CJ010.10c	10264	10019	246	81	capsular polysaccharide biosynthesis protein, putative	Sugar transferase	NSS	NSS		CJ011.10	10264	10019	246	81	capsular polysaccharide biosynthesis protein, putative	Sugar transferase	NSS	NSS
CJ007.11c	10265	10020	246	81	capsular polysaccharide biosynthesis protein, putative	Sugar transferase	NSS	NSS		CJ008.11	10377	10517	141	47	FIG00470126: hypothetical protein	hypothetical gene	NSS	NSS		CJ009.11c	10377	10517	141	46	FIG00470126: hypothetical protein	hypothetical gene	NSS	NSS		CJ010.11c	10377	10517	141	47	FIG00470126: hypothetical protein	hypothetical gene	NSS	NSS		CJ011.11	10377	10517	141	46	FIG00470126: hypothetical protein	hypothetical gene	NSS	NSS
CJ007.12c	10378	10518	141	46	FIG00470126: hypothetical protein	hypothetical gene	NSS	NSS		CJ008.12	10492	11577	1086	361	FIG00470126: hypothetical protein	hypothetical gene	HS41.10	150/352(43%)		CJ009.12c	10492	11577	1086	360	FIG00470126: hypothetical protein	hypothetical gene	HS41.10	150/352(43%)		CJ010.12c	10492	11577	1086	360	FIG00470126: hypothetical protein	hypothetical gene	HS41.10	150/352(43%)		CJ011.12	10492	11577	1086	361	FIG00470126: hypothetical protein	hypothetical gene	HS41.10	150/352(43%)
CJ007.13c	10493	11578	1086	360	FIG00470126: hypothetical protein	hypothetical gene	HS41.10	150/352(43%)		CJ008.13	13667	11604	2064	687	CMP-N-acetylneuraminate-beta-galactosamide-alpha-2,3-sialyltransferase (EC 2.4.99.-)	Sugar transferase	HS6.14	272/728(37%)		CJ009.13c	13667	11604	2064	687	CMP-N-acetylneuraminate-beta-galactosamide-alpha-2,3-sialyltransferase (EC 2.4.99.-)	Sugar transferase	HS6.14	272/728(37%)		CJ010.13c	13667	11604	2064	687	CMP-N-acetylneuraminate-beta-galactosamide-alpha-2,3-sialyltransferase (EC 2.4.99.-)	Sugar transferase	HS6.14	272/728(37%)		CJ011.13	13667	11604	2064	687	CMP-N-acetylneuraminate-beta-galactosamide-alpha-2,3-sialyltransferase (EC 2.4.99.-)	Sugar transferase	HS6.14	272/728(37%)
CJ007.14c	13668	11605	2064	687	CMP-N-acetylneuraminate-beta-galactosamide-alpha-2,3-sialyltransferase (EC 2.4.99.-)	Sugar transferase	HS6.14	272/728(37%)		CJ008.14	14794	13658	1137	378	hypothetical protein	hypothetical gene	HS3.11	62/255(24%)		CJ009.14c	14794	13658	1137	378	hypothetical protein	hypothetical gene	HS3.11	62/255(24%)		CJ010.14c	14794	13658	1137	378	hypothetical protein	hypothetical gene	HS3.11	62/255(24%)		CJ011.14	14794	13658	1137	378	hypothetical protein	hypothetical gene	HS3.11	62/255(24%)
CJ007.15c	14795	13659	1137	378	hypothetical protein	hypothetical gene	HS3.11	62/255(24%)		CJ008.15	16289	14808	1482	493	capsular polysaccharide biosynthesis protein, putative	Sugar transferase	HS37.16	321/490(66%)		CJ009.15c	16289	14808	1482	493	capsular polysaccharide biosynthesis protein, putative	Sugar transferase	HS37.16	321/490(66%)		CJ010.15c	16289	14808	1482	493	capsular polysaccharide biosynthesis protein, putative	Sugar transferase	HS37.16	321/490(66%)		CJ011.15	16289	14808	1482	493	capsular polysaccharide biosynthesis protein, putative	Sugar transferase	HS37.16	321/490(66%)
CJ007.16c	16290	14809	1482	493	capsular polysaccharide biosynthesis protein, putative	Sugar transferase	HS37.16	321/490(66%)		CJ008.16	17011	16289	723	240	capsular polysaccharide biosynthesis protein, putative	Sugar transferase	HS37.17	137/233(59%)		CJ009.16c	17011	16289	723	240	capsular polysaccharide biosynthesis protein, putative	Sugar transferase	HS37.17	137/233(59%)		CJ010.16c	17011	16289	723	240	capsular polysaccharide biosynthesis protein, putative	Sugar transferase	HS37.17	137/233(59%)		CJ011.16	17011	16289	723	240	capsular polysaccharide biosynthesis protein, putative	Sugar transferase	HS37.17	137/233(59%)
CJ007.17c	17012	16290	723	240	capsular polysaccharide biosynthesis protein, putative	Sugar transferase	HS37.17	137/233(59%)		CJ008.17	18287	17013	1275	424	haloacid dehalogenase-like hydrolase domain/phosphoribulokinase domain protein	Genes with no obvouse link to sugar synthesis	HS53.06	278/428(65%)		CJ009.17c	18287	17013	1275	424	haloacid dehalogenase-like hydrolase domain/phosphoribulokinase domain protein	Genes with no obvouse link to sugar synthesis	HS53.06	278/428(65%)		CJ010.17c	18287	17013	1275	424	haloacid dehalogenase-like hydrolase domain/phosphoribulokinase domain protein	Genes with no obvouse link to sugar synthesis	HS53.06	278/428(65%)		CJ011.17	18287	17013	1275	424	haloacid dehalogenase-like hydrolase domain/phosphoribulokinase domain protein	Genes with no obvouse link to sugar synthesis	HS53.06	278/428(65%)
CJ007.18c	18288	17014	1275	424	haloacid dehalogenase-like hydrolase domain/phosphoribulokinase domain protein	Genes with no obvouse link to sugar synthesis	HS53.06	278/428(65%)		CJ008.18	18900	18280	621	206	FIG00470714: hypothetical protein	hypothetical gene	HS37.19	123/207(59%)		CJ009.18c	18900	18280	621	206	FIG00470714: hypothetical protein	hypothetical gene	HS37.19	123/207(59%)		CJ010.18c	18900	18280	621	206	FIG00470714: hypothetical protein	hypothetical gene	HS37.19	123/207(59%)		CJ011.18	18900	18280	621	206	FIG00470714: hypothetical protein	hypothetical gene	HS37.19	123/207(59%)
CJ007.19c	18901	18281	621	206	FIG00470714: hypothetical protein	hypothetical gene	HS37.19	123/207(59%)		CJ008.19	19573	18875	699	232	D-glycero-D-manno-heptose 1-phosphate guanosyltransferase	heptose biosynthesis	HS2.10	194/218(89%)		CJ009.19c	19573	18875	699	232	D-glycero-D-manno-heptose 1-phosphate guanosyltransferase	heptose biosynthesis	HS2.10	194/218(89%)		CJ010.19c	19573	18875	699	232	D-glycero-D-manno-heptose 1-phosphate guanosyltransferase	heptose biosynthesis	HS2.10	194/218(89%)		CJ011.19	19573	18875	699	232	D-glycero-D-manno-heptose 1-phosphate guanosyltransferase	heptose biosynthesis	HS2.10	194/218(89%)
CJ007.20c	19574	18876	699	233	D-glycero-D-manno-heptose 1-phosphate guanosyltransferase	heptose biosynthesis	HS2.10	194/218(89%)		CJ008.20	20166	19561	606	201	Phosphoheptose isomerase 2 (EC 5.3.1.-)	heptose biosynthesis	HS53.09	198/201(99%)		CJ009.20c	20166	19561	606	201	Phosphoheptose isomerase 2 (EC 5.3.1.-)	heptose biosynthesis	HS53.09	198/201(99%)		CJ010.20c	20166	19561	606	201	Phosphoheptose isomerase 2 (EC 5.3.1.-)	heptose biosynthesis	HS53.09	198/201(99%)		CJ011.20	20166	19561	606	201	Phosphoheptose isomerase 2 (EC 5.3.1.-)	heptose biosynthesis	HS53.09	198/201(99%)
CJ007.21c	20167	19562	606	201	Phosphoheptose isomerase 2 (EC 5.3.1.-)	heptose biosynthesis	HS53.09	198/201(99%)		CJ008.21	21173	20154	1020	339	D,D-heptose 7-phosphate kinase	heptose biosynthesis	HS41.11	330/339(97%)		CJ009.21c	21173	20154	1020	339	D,D-heptose 7-phosphate kinase	heptose biosynthesis	HS41.11	330/339(97%)		CJ010.21c	21173	20154	1020	339	D,D-heptose 7-phosphate kinase	heptose biosynthesis	HS41.11	330/339(97%)		CJ011.21	21173	20154	1020	339	D,D-heptose 7-phosphate kinase	heptose biosynthesis	HS41.11	330/339(97%)
CJ007.22c	21174	20155	1020	339	D,D-heptose 7-phosphate kinase	heptose biosynthesis	HS41.11	330/339(97%)		CJ008.22	22201	21170	1032	343	GDP-mannose 4,6-dehydratase (EC 4.2.1.47)	heptose biosynthesis	HS44.13	329/343(96%)		CJ009.22c	22201	21170	1032	343	GDP-mannose 4,6-dehydratase (EC 4.2.1.47)	heptose biosynthesis	HS44.13	329/343(96%)		CJ010.22c	22201	21170	1032	343	GDP-mannose 4,6-dehydratase (EC 4.2.1.47)	heptose biosynthesis	HS44.13	329/343(96%)		CJ011.22	22201	21170	1032	343	GDP-mannose 4,6-dehydratase (EC 4.2.1.47)	heptose biosynthesis	HS44.13	329/343(96%)
CJ007.23c	22202	21171	1032	343	GDP-mannose 4,6-dehydratase (EC 4.2.1.47)	heptose biosynthesis	HS44.13	329/343(96%)		CJ008.23	23298	22210	1089	362	GDP-L-fucose synthetase (EC 1.1.1.271)	Sugar biosyntesis	HS41.13	351/362(97%)		CJ009.23c	23298	22210	1089	353	GDP-L-fucose synthetase (EC 1.1.1.271)	Sugar biosyntesis	HS41.13	343/353(97%)		CJ010.23c	23298	22210	1089	353	GDP-L-fucose synthetase (EC 1.1.1.271)	Sugar biosyntesis	HS41.13	343/353(97%)		CJ011.23	23298	22210	1089	362	GDP-L-fucose synthetase (EC 1.1.1.271)	Sugar biosyntesis	HS41.13	351/362(97%)
CJ007.24c	23272	22211	1062	353	GDP-L-fucose synthetase (EC 1.1.1.271)	Sugar biosyntesis	HS41.13	343/353(97%)		CJ008.24	24417	23359	1059	352	GDP-L-fucose synthetase (EC 1.1.1.271)	Sugar biosyntesis	HS44.15	340/351(97%)		CJ009.24c	24419	23352	1068	355	GDP-L-fucose synthetase (EC 1.1.1.271)	Sugar biosyntesis	HS41.13	340/352(97%)		CJ010.24c	24417	23359	1059	352	GDP-L-fucose synthetase (EC 1.1.1.271)	Sugar biosyntesis	HS44.15	340/351(97%)		CJ011.24	24417	23359	1059	352	GDP-L-fucose synthetase (EC 1.1.1.271)	Sugar biosyntesis	HS44.15	340/351(97%)
CJ007.25c	24418	23360	1059	352	GDP-L-fucose synthetase (EC 1.1.1.271)	Sugar biosyntesis	HS44.15	340/351(97%)		CJ008.25	24962	24417	546	181	dTDP-4-dehydrorhamnose 3,5-epimerase (EC 5.1.3.13)	Sugar biosyntesis	HS10.16	173/181(96%)		CJ009.25c	24964	24419	546	181	dTDP-4-dehydrorhamnose 3,5-epimerase (EC 5.1.3.13)	Sugar biosyntesis	HS10.16	173/181(96%)		CJ010.25c	24962	24417	546	181	dTDP-4-dehydrorhamnose 3,5-epimerase (EC 5.1.3.13)	Sugar biosyntesis	HS10.16	173/181(96%)		CJ011.25	24962	24417	546	181	dTDP-4-dehydrorhamnose 3,5-epimerase (EC 5.1.3.13)	Sugar biosyntesis	HS10.16	173/181(96%)
CJ007.26c	24963	24418	546	181	dTDP-4-dehydrorhamnose 3,5-epimerase (EC 5.1.3.13)	Sugar biosyntesis	HS10.16	173/181(96%)		CJ008.26	26761	24962	1800	599	Putative sugar transferase	Sugar transferase	HS42.13	206/616(33%)		CJ009.26c	26763	24964	1800	599	Putative sugar transferase	Sugar transferase	HS42.13	206/616(33%)		CJ010.26c	26761	24962	1800	599	Putative sugar transferase	Sugar transferase	HS42.13	206/616(33%)		CJ011.26	26761	24962	1800	599	Putative sugar transferase	Sugar transferase	HS42.13	206/616(33%)
CJ007.27c	26762	24963	1800	599	Putative sugar transferase	Sugar transferase	HS42.13	206/616(33%)		CJ008.27	27953	26748	1206	401	Glycosyltransferase (EC 2.4.1.-)	Sugar transferase	HS15.16	165/281(59%)		CJ009.27c	27955	26750	1206	401	Glycosyltransferase (EC 2.4.1.-)	Sugar transferase	HS15.16	165/281(59%)		CJ010.27c	27953	26748	1206	401	Glycosyltransferase (EC 2.4.1.-)	Sugar transferase	HS15.16	165/281(59%)		CJ011.27	27953	26748	1206	401	Glycosyltransferase (EC 2.4.1.-)	Sugar transferase	HS15.16	165/281(59%)
CJ007.28c	27954	26749	1206	401	Glycosyltransferase (EC 2.4.1.-)	Sugar transferase	HS15.16	165/281(59%)		CJ008.28	29068	27950	1119	372	UDP-galactopyranose mutase (EC 5.4.99.9)	Sugar biosyntesis	HS41.24	364/369(99%)		CJ009.28c	29070	27952	1119	372	UDP-galactopyranose mutase (EC 5.4.99.9)	Sugar biosyntesis	HS41.24	364/369(99%)		CJ010.28c	29068	27950	1119	372	UDP-galactopyranose mutase (EC 5.4.99.9)	Sugar biosyntesis	HS41.24	364/369(99%)		CJ011.28	29068	27950	1119	372	UDP-galactopyranose mutase (EC 5.4.99.9)	Sugar biosyntesis	HS41.24	364/369(99%)
CJ007.29c	29069	27951	1119	372	UDP-galactopyranose mutase (EC 5.4.99.9)	Sugar biosyntesis	HS41.24	364/369(99%)		CJ008.29	30044	29070	975	324	UDP-glucose 4-epimerase (EC 5.1.3.2)	Sugar biosyntesis	HS6.18	321/324(99%)		CJ009.29c	30046	29072	975	324	UDP-glucose 4-epimerase (EC 5.1.3.2)	Sugar biosyntesis	HS6.18	321/324(99%)		CJ010.29c	30044	29070	975	324	UDP-glucose 4-epimerase (EC 5.1.3.2)	Sugar biosyntesis	HS6.18	321/324(99%)		CJ011.29	30044	29070	975	324	UDP-glucose 4-epimerase (EC 5.1.3.2)	Sugar biosyntesis	HS6.18	321/324(99%)
CJ007.30c	30045	29071	975	324	UDP-glucose 4-epimerase (EC 5.1.3.2)	Sugar biosyntesis	HS6.18	321/324(99%)		CJ008.30	31339	30041	1299	432	UDP-glucose dehydrogenase (EC 1.1.1.22)	Sugar biosyntesis	HS6.19	423/432(98%)		CJ009.30c	31341	30043	1299	432	UDP-glucose dehydrogenase (EC 1.1.1.22)	Sugar biosyntesis	HS6.19	423/432(98%		CJ010.30c	31339	30041	1299	432	UDP-glucose dehydrogenase (EC 1.1.1.22)	Sugar biosyntesis	HS6.19	423/432(98%)		CJ011.30	31339	30041	1299	432	UDP-glucose dehydrogenase (EC 1.1.1.22)	Sugar biosyntesis	HS6.19	423/432(98%)
CJ007.31c	31340	30042	1299	432	UDP-glucose dehydrogenase (EC 1.1.1.22)	Sugar biosyntesis	HS6.19	423/432(98%)		CJ008.31	32301	31345	957	318	dTDP-glucose 4,6-dehydratase (EC 4.2.1.46)	Sugar biosyntesis	HS42.19	308/318(97%)		CJ009.31c	32303	31347	957	318	dTDP-glucose 4,6-dehydratase (EC 4.2.1.46)	Sugar biosyntesis	HS42.19	308/318(97%)		CJ010.31c	32301	31345	957	318	dTDP-glucose 4,6-dehydratase (EC 4.2.1.46)	Sugar biosyntesis	HS42.19	308/318(97%)		CJ011.31	32301	31345	957	318	dTDP-glucose 4,6-dehydratase (EC 4.2.1.46)	Sugar biosyntesis	HS42.19	308/318(97%)
CJ007.32c	32302	31346	957	318	dTDP-glucose 4,6-dehydratase (EC 4.2.1.46)	Sugar biosyntesis	HS42.19	308/318(97%)		CJ008.32	33735	32353	1383	460	Beta-1,3-galactosyltransferase / Beta-1,4-galactosyltransferase	Sugar transferase	HS15.21	450/460(98%)		CJ009.32c	33737	32355	1383	460	Beta-1,3-galactosyltransferase / Beta-1,4-galactosyltransferase	Sugar transferase	HS15.21	450/460(98%)		CJ010.32c	33735	32353	1383	460	Beta-1,3-galactosyltransferase / Beta-1,4-galactosyltransferase	Sugar transferase	HS15.21	450/460(98%)		CJ011.32	33735	32353	1383	460	Beta-1,3-galactosyltransferase / Beta-1,4-galactosyltransferase	Sugar transferase	HS15.21	450/460(98%)
CJ007.33c	33736	32354	1383	460	Beta-1,3-galactosyltransferase / Beta-1,4-galactosyltransferase	Sugar transferase	HS15.21	450/460(98%)		CJ008.33	34782	33739	1044	347	Putative sugar transferase	Sugar transferase	HS41.29	335/347(97%)		CJ009.33c	34784	33741	1044	347	Putative sugar transferase	Sugar transferase	HS41.29	335/347(97%)		CJ010.33c	34782	33739	1044	347	Putative sugar transferase	Sugar transferase	HS41.29	335/347(97%)		CJ011.33	34782	33739	1044	347	Putative sugar transferase	Sugar transferase	HS41.29	335/347(97%)
CJ007.34c	34783	33740	1044	347	Putative sugar transferase	Sugar transferase	HS41.29	335/347(97%)		CJ008.34	36409	34775	1635	544	Predicted glycosyltransferase involved in capsule biosynthesis	Sugar transferase	HS41.30	505/544(93%)		CJ009.34c	36411	34777	1635	544	Predicted glycosyltransferase involved in capsule biosynthesis	Sugar transferase	HS41.30	505/544(93%)		CJ010.34c	36409	34775	1635	544	Predicted glycosyltransferase involved in capsule biosynthesis	Sugar transferase	HS41.30	505/544(93%)		CJ011.34	36409	34775	1635	544	Predicted glycosyltransferase involved in capsule biosynthesis	Sugar transferase	HS41.30	505/544(93%)
CJ007.35c	36410	34776	1635	544	Predicted glycosyltransferase involved in capsule biosynthesis	Sugar transferase	HS41.30	505/544(93%)
Group 5: CJ016
Locus Tag	Start	Stop	ORF Length (bp)	Protein lenght (amino acids)	Putative function	Subsystem	Closest relationship	Identity
CJ016.01	2579	2067	513	170	cytidine diphosphoramidate kinase	MeOPN biosynthesis /transferase	HS19.02	168/170(99%)
CJ016.02	3330	2569	762	253	CTP: phosphoglutamine cytidylyltransferase	MeOPN biosynthesis /transferase	HS37.03	249/253(98%)
CJ016.03	3934	3332	603	200	γ-glutamyl-CDP-amidate hydrolase	MeOPN biosynthesis /transferase	HS4.03	196/200(98%)
CJ016.04	6264	3925	2340	779	Glutamine kinase	MeOPN biosynthesis /transferase	HS44.05	769/779(99%)
CJ016.05	7040	6279	762	253	Methyltransferase (EC 2.1.1.-), possibly involved in O-methyl phosphoramidate capsule modification	Genes with no obvouse link to sugar synthesis	HS19.06	252/253(99%)
CJ016.06	7866	7093	774	257	Methyltransferase (EC 2.1.1.-), possibly involved in O-methyl phosphoramidate capsule modification	Genes with no obvouse link to sugar synthesis	HS1.07	252/257(98%)
CJ016.07	9749	7935	1815	604	Capsular polysaccharide biosynthesis heptosyltransferase HddD	Sugar transferase	HS19.08	361/613(59%)
CJ016.08	11229	9742	1488	495	Capsular polysaccharide biosynthesis heptosyltransferase HddD	Sugar transferase	HS19.09	94/114(82%)
CJ016.09	11834	11709	126	41	hypothetical protein	hypothetical gene	HS6.11	25/39(64%)
CJ016.10	12272	11934	339	112	hypothetical protein	hypothetical gene	HS6.11	41/103(40%)
CJ016.11	12895	12272	624	207	4-hydroxy-2-ketovalerate aldolase, putative	- none -	HS19.08	28/91(31%)
CJ016.12	13052	12924	129	42	hypothetical protein	hypothetical gene	NSS	NSS
CJ016.13	13877	13719	159	52	hypothetical protein	hypothetical gene	NSS	NSS
CJ016.14	15417	13921	1497	498	CMP-N-acetylneuraminate-beta-galactosamide-alpha-2,3-sialyltransferase (EC 2.4.99.-)	Sugar transferase	HS37.21	197/570(35%)
CJ016.15	19722	17170	2553	850	Beta-1,3-glucosyltransferase	Sugar transferase	8486.20	421/820(51%)
CJ016.16	19993	19748	246	82	hypothetical protein	hypothetical gene	HS3.19	22/81(27%)
CJ016.17	22430	20271	2160	719	Predicted glycosyltransferase involved in capsule biosynthesis	Sugar transferase	HS23.22	564/718(79%)
Group 6: CJ017
Locus Tag	Start	Stop	ORF Length (bp)	Protein lenght (amino acids)	Putative function	Subsystem	Closest relationship	Identity
CJ017.1c	2579	2067	513	170	cytidine diphosphoramidate kinase	MeOPN biosynthesis /transferase	HS3.02	166/170(98%)
CJ017.2c	3330	2569	762	254	CTP: phosphoglutamine cytidylyltransferase	MeOPN biosynthesis /transferase	HS2.03	249/253(98%)
CJ017.3c	3934	3332	603	200	γ-glutamyl-CDP-amidate hydrolase	MeOPN biosynthesis /transferase	HS4.03	198/200(99%)
CJ017.4c	6264	3925	2340	779	Glutamine kinase	MeOPN biosynthesis /transferase	HS19.05	769/779(99%)
CJ017.5c	7041	6331	711	236	Methyltransferase (EC 2.1.1.-), possibly involved in O-methyl phosphoramidate capsule modification	Genes with no obvouse link to sugar synthesis	HS19.06	230/233(99%)
CJ017.6c	7287	7093	195	64	Methyltransferase (EC 2.1.1.-), possibly involved in O-methyl phosphoramidate capsule modification	Genes with no obvouse link to sugar synthesis	HS37.07	64/64(100%)
CJ017.7c	7865	7428	438	145	Methyltransferase (EC 2.1.1.-), possibly involved in O-methyl phosphoramidate capsule modification	Genes with no obvouse link to sugar synthesis	HS44.08	141/145(97%)
CJ017.8c	9459	7933	1527	508	Capsular polysaccharide biosynthesis heptosyltransferase HddD	Sugar transferase	HS3.08	269/556(48%)
CJ017.9c	10411	9701	711	236	D-glycero-D-manno-heptose 1-phosphate guanosyltransferase	heptose biosynthesis	8486.09	209/224(93%)
CJ017.10c	11004	10399	606	201	Phosphoheptose isomerase 2 (EC 5.3.1.-)	heptose biosynthesis	HS2.11	196/201(98%)
CJ017.11c	12011	10992	1020	339	D,D-heptose 7-phosphate kinase	heptose biosynthesis	HS23.11	332/339(98%)
CJ017.12c	13039	12008	1032	343	GDP-mannose 4,6-dehydratase (EC 4.2.1.47)	heptose biosynthesis	HS41.12	333/343(97%)
CJ017.13c	14106	13048	1059	352	GDP-L-fucose synthetase (EC 1.1.1.271)	Sugar biosyntesis	HS23.14	342/352(97%)
CJ017.14c	14651	14106	546	181	dTDP-4-dehydrorhamnose 3,5-epimerase (EC 5.1.3.13)	Sugar biosyntesis	8486.15	179/181(99%)
CJ017.15c	16282	14654	1629	542	Beta-1,3-galactosyltransferase / Beta-1,4-galactosyltransferase	Sugar transferase	HS23.18	130/147(88%)
CJ017.16c	17772	16279	1494	497	Beta-1,3-galactosyltransferase / Beta-1,4-galactosyltransferase	Sugar transferase	HS19.09	285/500(57%)
CJ017.17c	19190	17769	1422	473	Capsular polysaccharide biosynthesis heptosyltransferase HddD	Sugar transferase	HS23.18	95/111(86%)
CJ017.18c	20192	19212	981	326	Mlr0581 protein	- none -	HS23.06	24/98(24%)
CJ017.19c	22660	20300	2361	786	Beta-1,3-glucosyltransferase	Sugar transferase	HS3.23	735/782(94%)
CJ017.20c	24290	22662	1629	542	Predicted glycosyltransferase involved in capsule biosynthesis	Sugar transferase	8486.21	512/542(94%)
Group 7: CJ018
Locus Tag	Start	Stop	ORF Length (bp)	Protein lenght (amino acids)	Putative function	Subsystem	Closest relationship	Identity
CJ018.1c	4126	2066	2061	686	CMP-N-acetylneuraminate-beta-galactosamide-alpha-2,3-sialyltransferase (EC 2.4.99.-)	Sugar transferase	HS6.14	256/734(35%)
CJ018.2c	5253	4117	1137	378	hypothetical protein	hypothetical gene	HS3.11	60/255(24%)
CJ018.3c	6747	5272	1476	491	capsular polysaccharide biosynthesis protein, putative	Sugar transferase	HS53.04	321/491(65%)
CJ018.4c	7469	6747	723	240	capsular polysaccharide biosynthesis protein, putative	Sugar transferase	HS37.17	131/222(59%)
CJ018.5c	8745	7471	1275	424	haloacid dehalogenase-like hydrolase domain/phosphoribulokinase domain protein	Genes with no obvouse link to sugar synthesis	HS53.06	279/428(65%)
CJ018.6c	9355	8738	618	205	FIG00470714: hypothetical protein	hypothetical gene	HS37.19	126/206(61%)
CJ018.7c	10027	9356	672	223	D-glycero-D-manno-heptose 1-phosphate guanosyltransferase	heptose biosynthesis	HS23.09	201/218(92%)
CJ018.8c	10611	10015	597	198	Phosphoheptose isomerase 2 (EC 5.3.1.-)	heptose biosynthesis	8486.1	174/195(89%)
CJ018.9c	11841	10639	1203	400	hypothetical protein	hypothetical gene	HS41.10	201/399(50%)
CJ018.10c	12854	11829	1026	341	D,D-heptose 7-phosphate kinase	heptose biosynthesis	HS4.10	329/338(97%)
CJ018.11c	14893	12893	2001	666	Capsular polysaccharide biosynthesis heptosyltransferase HddD	Sugar transferase	HS42.13	163/600(27%)
CJ018.12c	15162	14893	270	89	Beta-1,3-galactosyltransferase / Beta-1,4-galactosyltransferase	Sugar transferase	HS23.18	76/87(87%)
CJ018.13c	16710	15163	1548	515	Beta-1,3-galactosyltransferase / Beta-1,4-galactosyltransferase	Sugar transferase	HS19.09	239/512(47%)
CJ018.14c	18252	16711	1542	513	Capsular polysaccharide biosynthesis heptosyltransferase HddD	Sugar transferase	HS37.21	218/580(38%)
CJ018.15c	19764	18313	1452	483	Beta-1,3-galactosyltransferase / Beta-1,4-galactosyltransferase	Sugar transferase	HS37.33	264/465(57%)
CJ018.16c	21908	19761	2148	715	Predicted glycosyltransferase involved in capsule biosynthesis	Sugar transferase	HS19.14	700/706(99%)
Group 8: CJ019 and CJ020
Locus Tag	Start	Stop	ORF Length (bp)	Protein lenght (amino acids)	Putative function	Subsystem	Closest relationship	Identity		Locus Tag	Start	Stop	ORF Length (bp)	Protein lenght (amino acids)	Putative function	Subsystem	Closest relationship	Identity
CJ019.1	1821	1165	657	218	Methyltransferase	Genes with no obvouse link to sugar synthesis	HS6.08	32/138(23%)		CJ020.1c	1932	1165	768	256	Methyltransferase	Genes with no obvouse link to sugar synthesis	NSS	NSS
CJ019.2	2048	1902	147	48	hypothetical protein	hypothetical gene	NSS	NSS		CJ020.2c	2047	1895	153	51	hypothetical protein	hypothetical gene	NSS	NSS
CJ019.3	2676	2050	627	208	Phosphoglycolate phosphatase (EC 3.1.3.18)	- none -	NSS	NSS		CJ020.3c	2675	2049	627	209	Phosphoglycolate phosphatase (EC 3.1.3.18)	- none -	NSS	NSS
CJ019.4	3662	2670	993	330	4-hydroxy-2-oxovalerate aldolase (EC 4.1.3.39)	- none -	NSS	NSS		CJ020.4c	3661	2669	993	330	4-hydroxy-2-oxovalerate aldolase (EC 4.1.3.39)	- none -	NSS	NSS
CJ019.5	4309	3665	645	214	acylneuraminate cytidylyltransferase, putative	- none -	HS6.07	56/224(25%)		CJ020.5c	4308	3664	645	214	acylneuraminate cytidylyltransferase, putative	- none -	HS6.07	56/224(25%)
CJ019.6	5414	4302	1113	370	Amidophosphoribosyltransferase (EC 2.4.2.14)	- none -	NSS	NSS		CJ020.6c	5413	4301	1113	371	Amidophosphoribosyltransferase (EC 2.4.2.14)	- none -	HS6.07	62/215(29%)
CJ019.7	6173	5445	729	242	3-deoxy-manno-octulosonate cytidylyltransferase (EC 2.7.7.38)	- none -	HS37.27	28/115(24%)		CJ020.7c	6172	5444	729	242	3-deoxy-manno-octulosonate cytidylyltransferase (EC 2.7.7.38)	- none -	HS37.27	28/115(24%)
CJ019.8	6912	6238	675	224	N-Acetylneuraminate cytidylyltransferase (EC 2.7.7.43)	- none -	HS6.07	62/215(29%)		CJ020.8c	6914	6237	678	225	N-Acetylneuraminate cytidylyltransferase (EC 2.7.7.43)	- none -	HS6.07	62/215(29%)
CJ019.9	8855	6909	1947	648	CMP-N-acetylneuraminate-beta-galactosamide-alpha-2,3-sialyltransferase (EC 2.4.99.-)	Sugar transferase	HS6.14	287/690(42%)		CJ020.9c	8857	6911	1947	648	CMP-N-acetylneuraminate-beta-galactosamide-alpha-2,3-sialyltransferase (EC 2.4.99.-)	Sugar transferase	HS6.14	287/690(42%)
CJ019.10	9453	8863	591	196	Phosphoserine phosphatase (EC 3.1.3.3)	Genes with no obvouse link to sugar synthesis	HS2.22	114/208(55%)		CJ020.10c	9455	8865	591	196	Phosphoserine phosphatase (EC 3.1.3.3)	Genes with no obvouse link to sugar synthesis	HS2.22	114/208(55%)
CJ019.11	10525	9443	1083	360	Histidinol-phosphate aminotransferase (EC 2.6.1.9)	Genes with no obvouse link to sugar synthesis	HS19.11	210/358(59%)		CJ020.11c	10527	9445	1083	360	Histidinol-phosphate aminotransferase (EC 2.6.1.9)	Genes with no obvouse link to sugar synthesis	HS19.11	210/358(59%)
CJ019.12	14549	10509	4041	1346	Putative sugar transferase	Sugar transferase	HS2.25	235/462(51%)		CJ020.12c	14551	10511	4041	1346	Putative sugar transferase	Sugar transferase	HS2.25	235/462(51%)
CJ019.13	15663	14542	1122	373	UDP-galactopyranose mutase (EC 5.4.99.9)	Sugar biosyntesis	HS42.16	353/366(96%)		CJ020.13c	15665	14544	1122	373	UDP-galactopyranose mutase (EC 5.4.99.9)	Sugar biosyntesis	HS42.16	353/366(96%)
CJ019.14	16639	15665	975	324	UDP-glucose 4-epimerase (EC 5.1.3.2)	Sugar biosyntesis	HS6.18	323/324(99%)		CJ020.14c	16641	15667	975	324	UDP-glucose 4-epimerase (EC 5.1.3.2)	Sugar biosyntesis	HS15.18	317/324(98%)
CJ019.15	17934	16636	1299	432	UDP-glucose dehydrogenase (EC 1.1.1.22)	Sugar biosyntesis	HS6.19	432/432(100%)		CJ020.15c	17936	16638	1299	432	UDP-glucose dehydrogenase (EC 1.1.1.22)	Sugar biosyntesis	HS6.19	423/432(98%)
CJ019.16	18983	17940	1044	347	dTDP-glucose 4,6-dehydratase (EC 4.2.1.46)	Sugar biosyntesis	HS6.20	347/347(100%)		CJ020.16c	18898	17942	957	318	dTDP-glucose 4,6-dehydratase (EC 4.2.1.46)	Sugar biosyntesis	HS6.20	310/318(97%)
CJ019.17	20433	19036	1398	465	Beta-1,3-galactosyltransferase / Beta-1,4-galactosyltransferase	Sugar transferase	HS6.21	465/465(100%)		CJ020.17c	20431	19034	1398	465	Beta-1,3-galactosyltransferase / Beta-1,4-galactosyltransferase	Sugar transferase	HS6.21	461/465(99%)
CJ019.18	21466	20423	1044	347	Beta-1,3-galactosyltransferase / Beta-1,4-galactosyltransferase	Sugar transferase	HS6.22	346/347(99%)		CJ020.18c	21464	20421	1044	347	Beta-1,3-galactosyltransferase / Beta-1,4-galactosyltransferase	Sugar transferase	HS6.22	346/347(99%)
CJ019.19	22446	21466	981	326	Predicted glycosyltransferase involved in capsule biosynthesis	Sugar transferase	HS6.23	324/324(100%)		CJ020.19c	22444	21464	981	326	Predicted glycosyltransferase involved in capsule biosynthesis	Sugar transferase	HS6.23	324/324(100%)
NSS= Nosignificant similarity found
Group3(CJ006) compare to Group1 (CJ001,002 1nd 003)
Locus Tag	Closest relationship	Identity
CJ006.01c	CJ003.1	415/432(96%)	CJ002.1	408/417(98%	CJ001.1	408/417(98%)
CJ006.02c	CJ003.2	317/319(99%)	CJ002.2	317/319(99%)	CJ001.2	317/319(99%)
CJ006.03c	CJ003.3	344/348(99%)	CJ002.3	344/348(99%)	CJ001.3	344/348(99%)
CJ006.04c	CJ003.4	174/177(98%)	CJ002.4	174/177(98%)	CJ001.4	174/177(98%)
CJ006.05c	CJ003.5	345/634(54%)	CJ001.5	345/634(54%)	CJ002.5	282/565(50%)
CJ006.06c	CJ003.6	208/224(93%)	CJ002.6	208/224(93%)	CJ001.6	208/224(93%)
CJ006.07c	CJ003.7	200/201(99%)	CJ002.7	200/201(99%)	CJ001.7	200/201(99%)
CJ006.08c	CJ003.8	339/339(100%)	CJ002.8	339/339(100%)	CJ001.8	339/339(100%)
CJ006.09c	CJ003.9	336/343(98%)	CJ002.9	336/343(98%)	CJ001.9	336/343(98%)
CJ006.10c	CJ003.11	168/348(48%)	CJ002.11	168/348(48%)	CJ001.11	168/348(48%)
CJ006.11c	NSS	NSS	NSS	NSS	NSS	NSS
CJ006.12c	NSS	NSS	NSS	NSS	NSS	NSS
CJ006.13c	CJ003.10	346/388(89%)	CJ002.10	346/388(89%)	CJ001.10	346/388(89%)
CJ006.14c	CJ003.13	218/604(36%)	CJ002.13	218/604(36%)	CJ001.13	218/604(36%)
CJ006.15c	CJ003.14	122/294(41%), 26/96(27%)	CJ002.14	122/294(41%), 26/96(27%)	CJ001.14	122/294(41%), 26/96(27%)
CJ006.16c	CJ003.16	262/370(71%)	CJ002.16	262/370(71%)	CJ001.16	262/370(71%)
CJ006.17c	CJ003.17	311/324(96%)	CJ002.17	311/324(96%)	CJ001.17	311/324(96%)
CJ006.18c	CJ003.18	415/432(96%)	CJ002.18	415/432(96%)	CJ001.18	415/432(96%)
CJ006.19c	CJ003.19	317/318(99%)	CJ002.19	317/318(99%)	CJ001.19	317/318(99%)
CJ006.20c	CJ003.20	460/460(100%)	CJ002.20	460/460(100%)	CJ001.20	460/460(100%)
CJ006.21c	CJ003.21	345/347(99%)	CJ002.21	345/347(99%)	CJ001.21	345/347(99%)
CJ006.22c	CJ003.22	534/543(98%)	CJ002.22	534/543(98%)	CJ001.22	534/543(98%)
[truncated: 36 more columns]

## Sheet: Summary
	Table 1 Summary of sequenced C.jejuni CPS loci
Gr.	Biosample_accession	Strain	Country	Sample name	Size (bp)	CG (%)	No. of genes	Most similality serotype			MLST	Uniquelength			PCR product (bp)	Capsule Product length	PCR detect
								Serotype	Query cover	Identity			Primer F	Primer R
1	SAMN18394809	SH08-0260	NEPAL	AFRIMS CJ001	28624	27.08	22	HS42	0.66	0.94	2993	5230	CPS05G2_999F	CPS05G2_999R	999	28624	PCR detect 999 bp on Glycosyltransferase (EC 2.4.1.-)
1	SAMN18394810	SH08-0243	NEPAL	AFRIMS CJ002	28623	27.07	22	HS42	0.66	0.94	2993	5231	CPS05G2_999F	CPS05G2_999R	999	28623
1	SAMN18394811	SH08-0257	NEPAL	AFRIMS CJ003	28624	27.07	22	HS42	0.66	0.94	2993	5272	CPS05G2_999F	CPS05G2_999R	999	28624
2	SAMN18394812	NP04-081	Cambodia	AFRIMS CJ004	27885	27.25	23	HS40	0.79	0.98	3630	1052	CPS01G2F	CPS01G2R	768	27885	PCR detect 768 bp on CMP-N-acetylneuraminate-beta-galactosamide- alpha-2,3-sialyltransferase (EC 2.4.99.-)
2	SAMN18394813	KH08-0459	NEPAL	AFRIMS CJ005	27866	26.97	21	HS40	0.78	0.98	3630	1057	CPS01G2F	CPS01G2R	768	27866
3	SAMN18394814	KH07-0023	NEPAL	AFRIMS CJ006	28509	27.45	22	HS42	0.7	0.96	45	2691	CPS18G1F	CPS18G1R	578	28509	PCR detect 578 bp on Capsular polysaccharide biosynthesis heptosyltransferase HddD
4	SAMN18394815	NP04-091	Cambodia	AFRIMS CJ007	37357	27.01	35	HS42	0.56	0.95	986	2881	CPS02G2F	CPS02G2R	486	37357	PCR detect 486 bp on Glycosyltransferase (EC 2.4.1.-)
4	SAMN18394816	NP06-416	Cambodia	AFRIMS CJ008	37356	27.01	34	HS42	0.56	0.95	986	2852	CPS02G2F	CPS02G2R	486	37356
4	SAMN18394817	KH08-0508	NEPAL	AFRIMS CJ009	37358	27.01	34	HS42	0.56	0.95	3632	2852	CPS02G2F	CPS02G2R	486	37358
4	SAMN18394818	KH08-0721	NEPAL	AFRIMS CJ010	37356	27.01	34	HS41	0.58	0.96	3632	2851	CPS02G2F	CPS02G2R	486	37356
4	SAMN18394819	CW01-0277	NEPAL	AFRIMS CJ011	37356	27.01	34	HS41	0.58	0.96	986	2851	CPS02G2F	CPS02G2R	486	37356
4	SAMN18394820	CW12-046	NEPAL	AFRIMS CJ012	37355	27	34	HS41	0.58	0.96	986	2851	CPS02G2F	CPS02G2R	486	37355
4	SAMN18394821	SH08-0252	NEPAL	AFRIMS CJ013	37356	27.01	35	HS42	0.56	0.95	3632	2850	CPS02G2F	CPS02G2R	486	37356
4	SAMN18394822	SH08-0361	NEPAL	AFRIMS CJ014	37107	27.03	34	HS42	0.56	0.95	3632	2852	CPS02G2F	CPS02G2R	486	37107
4	SAMN18394823	CW01-0290	NEPAL	AFRIMS CJ015	37360	27.01	35	HS42	0.56	0.95	986	2851	CPS02G2F	CPS02G2R	486	37360
5	SAMN18394824	CW-01-0186	NEPAL	AFRIMS CJ016	23383	25.85	17	HS2	0.44	0.97	2360	4882	CPS23G2_383F	CPS23G2_383R	383	23383	PCR detect 383 bp on 4-hydroxy-2-ketovalerate aldolase, putative and hypothetical protein
6	SAMN18394825	JH13-087	Bhutan	AFRIMS CJ017	25237	27.61	20	hs3	0.73	0.96	11089	964	CPS15G1F	CPS15G1R	311	25237	PCR detect 311 bp on Mlr0581 protein
7	SAMN18394826	JH13-336	Bhutan	AFRIMS CJ018	22855	25.53	16	HS52	0.34	0.95	3578	2396	CPS16G2F	CPS16G2R	266	22855	PCR detect 266 bp on hypothetical protein
8	SAMN18394827	ENT-CG-15-0103	Thailand	AFRIMS CJ019	23390	27.77	19	HS38	0.76	0.99	11092	1505	CPS14G2F	CPS14G2R	241	23390	PCR detect 241 bp on Amidophosphoribosyltransferase (EC 2.4.2.14)
8	SAMN18394828	JH13-397	Bhutan	AFRIMS CJ020	23388	27.75	19	HS38	0.76	0.98	11093	1807	CPS14G2F	CPS14G2R	241	23388
